# Supplementary material for: Essential Role of COPII Proteins in Maintaining the Contractile Ring Anchoring to the Plasma Membrane during Cytokinesis in Drosophila Male Meiosis
Source: Int J Mol Sci. 2024 Apr 20;25(8):4526. doi: 10.3390/ijms25084526 (PMC11050551; doi:10.3390/ijms25084526)
Supplement: Supplementary file 1 [file ijms-25-04526-s001.zip]

Archive with 1 entries (1 files):
- ijms-2945278-supplementary.pdf
